# Supplementary material for: Manipulating or Superseding Host Recombination Functions: A Dilemma That Shapes Phage Evolvability
Source: PLoS Genet. 2013 Sep 26;9(9):e1003825. doi: 10.1371/journal.pgen.1003825 (PMC3784561; doi:10.1371/journal.pgen.1003825)
Supplement: Table S1 — Chi sites Observed/Expected ratio for lambdoid phages and their bacterial hosts computed with models M0, M4 and M6. The expected number of Chi sites has been determined with three additional models: M6, M4 and M0. For each category, we tested if the ratio O/E of Chi composition in the set of phages was significantly different from random expectation (O/E = 1) with the Mann-Whitney test. (XLS) [file pgen.1003825.s002.xls]

## Sheet: Feuil1
	Maximal (M6)		Penta-nucleotides (M4)		No memory (M0)
Category	Median	pvalue Mann-Whitney	Median	pvalue Mann-Whitney	Median	pvalue Mann-Whitney
	Obs/Exp		Obs/Exp		Obs/Exp
All lambdoids	1.09	0.869	1.09	0.043	4.66	<0.00001
Rec–	1.29	<0.00001	1.54	<0.00001	6.69	<0.00001
Rec+ Inh+	0.0	<0.00001	0.0	<0.00001	0.0	<0.00001
Rec+ Inh–	1.12	0.146	1.49	0.001	5.0	<0.00001
