# Supplementary material for: Manipulating or Superseding Host Recombination Functions: A Dilemma That Shapes Phage Evolvability
Source: PLoS Genet. 2013 Sep 26;9(9):e1003825. doi: 10.1371/journal.pgen.1003825 (PMC3784561; doi:10.1371/journal.pgen.1003825)
Supplement: Table S2 — Chi sites Z score statistics for lambdoid phages and their bacterial hosts. The expected number of Chi sites has been determined with the M2 model. For each category, we tested if the Z score of Chi composition in the set of phages was significantly different from random expectation (Z = 0) with the Mann-Whitney test. The “Skew” column indicates if the phage category over-represents (+) or under-represents (−) Chi sites. (XLS) [file pgen.1003825.s003.xls]

## Sheet: Feuil1
	Tri-nucleotides (M2)
Category	Skew	Median Z scores	pvalue Mann-Whitney
All lambdoids	+	1.83	<0.00001
Rec–	+	3.00	<0.00001
Rec+ Inh+	–	–1.03	<0.00001
Rec+ Inh–	+	2.20	<0.00001
