# Supplementary material for: Manipulating or Superseding Host Recombination Functions: A Dilemma That Shapes Phage Evolvability
Source: PLoS Genet. 2013 Sep 26;9(9):e1003825. doi: 10.1371/journal.pgen.1003825 (PMC3784561; doi:10.1371/journal.pgen.1003825)
Supplement: Table S3 — Chi sites Observed/Expected ratio for E. coli and S. enterica with models M0, M4 and M6. The expected number of Chi sites has been determined with three additional models: M6, M4 and M0. For each core or complete genome, we tested if the Chi composition was significantly different from random expectation with the Z score. The analysis was run on E. coli K12 MG1655 and S. enterica Typhimurim LT2 genomes respectively. (XLS) [file pgen.1003825.s004.xls]

## Sheet: Feuil1
	Maximal (M6)		Penta-nucleotides (M4)		No memory (M0)
Category	Median Obs /Exp	pvalue Z score	Median Obs /Exp	pvalue Z score	Median Obs /Exp	pvalue Z score
Core genome E. coli	1.142	<0.01	1.72	<0.00001	7.01	<0.00001
Core genome S. enterica	1.09	<0.05	1.48	<0.00001	5.21	<0.00001
Complete genome E. coli	1.138	<0.00001	1.69	<0.00001	6.84	<0.00001
Complete genome S. enterica	1.07	<0.00001	1.43	<0.00001	5.01	<0.00001
