# Supplementary material for: Manipulating or Superseding Host Recombination Functions: A Dilemma That Shapes Phage Evolvability
Source: PLoS Genet. 2013 Sep 26;9(9):e1003825. doi: 10.1371/journal.pgen.1003825 (PMC3784561; doi:10.1371/journal.pgen.1003825)
Supplement: Table S4 — Comparison of the Chi sites Observed/Expected ratio of E. coli lambdoid phages and all lambdoid phages to the Chi sites Observed/Expected ratio of E. coli core genome with models M0, M4 and M6. The median value “M” of the Chi sites Oberved/Expected ratio is given for lambdoid coliphages and for all lambdoid phages for each category. For each category and model, we tested if the Chi composition was significantly different from the Chi composition of E. coli's core genome with the Mann-Whitney test. The analysis has been done on the core genes of E. coli K12 MG1655. (XLS) [file pgen.1003825.s005.xls]

## Sheet: Feuil1
	Maximal (M6)				Pentanucleotides (M4)				No memory (M0)
	Coliphages		All phages		Coliphages		All phages		Coliphages		All phages
Category	M	pvalue	M	pvalue	M	pvalue	M	pvalue	M	pvalue	M	pvalue
Rec–	1.28	<0.00001	1.29	<0.00001	1.44	<0.00001	1.54	0.076	6.09	0.114	6.69	0.964
Rec+ Inh+	0	<0.00001	0.0	<0.00001	0	<0.00001	0.0	<0.00001	0	<0.00001	0.0	<0.00001
Rec+ Inh–	1.40	0.33	1.12	0.624	0.80	0.055	1.49	0.258	2.78	0.021	5.0	0.018
