# Supplementary material for: Manipulating or Superseding Host Recombination Functions: A Dilemma That Shapes Phage Evolvability
Source: PLoS Genet. 2013 Sep 26;9(9):e1003825. doi: 10.1371/journal.pgen.1003825 (PMC3784561; doi:10.1371/journal.pgen.1003825)
Supplement: Table S5 — Chi sites Observed/Expected ratio and Z scores for different genera of phages and prophages infecting enterobacteria. We used the non-lambdoid phage genera of the Caudovirales order defined by the ICTV. Prophages were identified and classified as in [10]. Phage's life style, i.e. virulent (v) and temperate (t) is indicated in the “Type” column. The type of DNA substrate used for packaging, i.e. concatemeric (C) of monomeric (M) is indicated in the “Packaging” column. (XLS) [file pgen.1003825.s006.xls]

## Sheet: Feuil1
Family	Subfamily	Genus	Type	Genomes	Rec	Packaging	Median O/E	Median Z scores
Myoviridae	Tevenvirinae	T4-like	V	22	UvsX	C	1.26	0.32
	–	Felix01-like	V	4	–	NA	0.47	-0.72
	–	Vi1-like	V	1	UvsX	NA	1.16	0.36
	–	Mu-like	T	5	–	M	0.00	-1.70
	–	P1-like	T	2	–	C	10.81	8.20
	Peduovirinae	P2-like	T	46	–	M	0.00	-1.39
Siphoviridae	–	T1-like	V	5	ERF	C	0.55	-0.11
	–	T5-like	V	3	–	C	2.60	2.21
Podoviridae	Autographivirinae	SP6-like	V	5	1/5 (UvsX)	C	1.18	0.22
		T7-like	V	25	Gp2.5	C	2.49	1.96
	–	N4-like	V	2	Sak4	M	1.80	1.23
	–	Phieco32-like	V	2	–	NA	0.72	-0.70
	–	Epsilon15-like	T	8	Redβ	NA	2.69	2.19
–	–	P4-like	T	1	–	M	0.00	0.19
